# Supplementary material for: A Potential Role of Coumestrol in Soybean Leaf Senescence and Its Interaction With Phytohormones
Source: Front Plant Sci. 2021 Nov 25;12:756308. doi: 10.3389/fpls.2021.756308 (PMC8655741; doi:10.3389/fpls.2021.756308)
Supplement: Supplementary Table 1 — Identified protein list by MALDI-TOF-MS. [file Table_1.XLSX]

## Sheet: Sheet2
Spot number	Protein	Loc. No.	Number of matched peptides	sequence coverage	Ex Mr	Th Mr	Ex pI	Th pI
1	unknown [Glycine max]	gi|255626395	5	0.56	15	22361	4.1	4.98
4	lectin [Glycine max]	gi|81238245	4	0.15	16	22569	5.7	9.59
5	Cytochrome P450 93A1 OS=Glycine max GN=CYP93A1 PE=2 SV=1	C93A1_SOYBN	4	0.14	17	58239	6	9.02
6	Metalloendoproteinase 1 OS=Glycine max PE=1 SV=2	MEP1_SOYBN	6	0.28	22	34139	6.4	6.29
7	Stem 31 kDa glycoprotein OS=Glycine max GN=VSPB PE=2 SV=1	VSPB_SOYBN	7	0.28	28	29436	6.3	6.72
9	UDP-glucose 6-dehydrogenase OS=Glycine max PE=2 SV=1	UGDH_SOYBN	5	0.18	26	53488	5.5	5.74
10	Ferritin-2, chloroplastic OS=Glycine max PE=2 SV=1	FRI2_SOYBN	9	0.36	27	28832	5.4	5.77
11	In2-1 protein [Glycine max]	gi|11385579	8	0.43	27	27072	5	5.21
12	cytosolic glutamine synthetase GSbeta1 [Glycine max]	gi|10946357	9	0.43	40	39141	5.3	5.48
13	isoflavone reductase homolog 2 [Glycine max]	gi|6573171	12	0.54	35	33919	5.6	5.6
14	unknown [Glycine max]	gi|255637547	10	0.47	35	33907	5.7	5.6
15	unknown [Glycine max]	gi|255639115	11	0.47	43	42145	6.9	6.9
17	glyceraldehyde-3-phosphate dehydrogenase B subunit [Glycine max]	gi|77540212	7	0.17	43	48721	6.5	7.1
18	unknown [Glycine max]	gi|255641007	8	0.2	45	48826	6.5	6.76
19	ribulose-1,5-bisphosphate carboxylase/oxygenase large subunit	gi|25987219	11	0.24	52	46587	5.9	6.6
20	Glutamate-1-semialdehyde 2,1-aminomutase, chloroplastic OS=Glycine max GN=GSA1 PE=2 SV=1	GSA_SOYBN	5	0.16	46	49846	5.8	5.67
21	glutamine synthetase precursor [Glycine max]	gi|13877511	9	0.35	44	47953	5.7	6.73
22	alanine aminotransferase 3 [Glycine max]	gi|158122139	15	0.3	50	53796	5.85	5.52
24	Malate synthase, glyoxysomal (Fragment) OS=Glycine max PE=2 SV=1	MASY_SOYBN	4	0.12	62	64333	5.2	7.02
