# Supplementary material for: A Potential Role of Coumestrol in Soybean Leaf Senescence and Its Interaction With Phytohormones
Source: Front Plant Sci. 2021 Nov 25;12:756308. doi: 10.3389/fpls.2021.756308 (PMC8655741; doi:10.3389/fpls.2021.756308)
Supplement: Supplementary Table 2 — List of primers. [file Table_2.XLSX]

## Sheet: Sheet1
	No.	Primer name	Gene name	Primer seq
	1	GmACT1	Glyma.02G091900	F: CGGTGGTTCTATCTTGGCATC R: GTCTTTCGCTTCAATAACCCTA
	2	GmIFS1(CYP93C5)	Glyma.07G202300	F: GGTTCCAAACCTCTGCCATA R: CATGATGAGCTTCCTCACGA
	3	GmIFS2(CYP93C1v2)	Glyma.13G173500	F: CTGGAAGTTCGTGAGGAAGC R: AAGCTCCTCGGTCAAGTCAA
	4	GmCYP81E28	Glyma.08G089500	F: ATTGGGGGATTCAAAGTTCC R: CATAGCCAAGCCTTCTCCTG
	5	GmCYP81E22	Glyma.16G149300	F: CTTGCCCTGGAGCTAACTTG R: ATTGGCACACTTGGCACATA
	6	GmCYP93A1	Glyma.03G143700	F: GCAAGAAAAACCTTCCACCA R: CTGAGCCAAGGAAAAGTTGC
